# Supplementary material for: Fitness costs and persistence of plasmid-mediated cephalosporin resistance in Escherichia coli: an integrative review
Source: Front Microbiol. 2026 Apr 15;17:1783087. doi: 10.3389/fmicb.2026.1783087 (PMC13124721; doi:10.3389/fmicb.2026.1783087)
Supplement: Supplementary file 1 [file Data_Sheet_1.XLSX]

## Sheet: Hoja1
Study_ID	Observation_ID	Plasmid Host Bacteria	Competition Recipient Strain	Recipient Strain Origin	Plasmid				Recipien Acquisition Method (Conjugation or Transformation)	Cephalosporin resistance gene	Cephalosporin resistance gene variant	Fitness Measurement Method	Fitness Value	Original Metric Label (Fitness Measurement Method)	Original Metric Definition	Standardization Rule Applied	Standardization Formula	Fitness_value_standardized_w	Notes
					ID	Size	Replicon Typing	Type
S001	O001	Pasteurella multocida	E. coli DH5a	Laboratory	pB1000	4.6 kb	ColE1-type	Non Conjugative	Transformation (Electroporation)	blaROB	blaROB-1	selection coefficient	77.3% + 3.1 SE (s = -0.773)	head-to-head competition	Selection coefficient as reported by the source study (competition-derived coefficient relative to the plasmid-free strain)	Converted from source-specific proportional fitness costs	w=1-proportional fitness cost	0.227	The source study explicitly reports a 77.3% fitness cost; therefore, standardized relative fitness was derived as the equivalent value w = 1 - proportional fitness cost
S002	O002	Escherichia coli	E. coli K-12 MG1655	Laboratory	pCT	93629 bp	IncK	Conjugative	Transformation (Electroporation)	blaCTX-M	blaCTX-M-14	relative fitness (w)	0.985+0.017	head-to-head competition	Relative fitness as reported by the source study (ratio of the realized Malthusian parameters of the plasmid-bearing and plasmid-free strains)	Retained as reported (point estimate; uncertainty ignored)	none	0.985
S003	O003	Escherichia coli	E. coli C600	Laboratory	pLWY24J-3	68.72 kb	IncFII	Conjugative	Transformation (Electroporation)	blaCTX-M	blaCTX-M-55	relative fitness (w)	1.56+0.05	head-to-head competition	Relative fitness as reported by the source study (ratio of the realized Malthusian parameters of the plasmid-bearing and plasmid-free strains)	Retained as reported (point estimate; uncertainty ignored)	none	1.56
S004	O004	Escherichia coli	E. coli C600	Laboratory	pEC014-1	119457 bp	IncI1	Conjugative	Conjugation	blaCTX-M	blaCTX-M-65	relative growth rate (y)	0.839	growth curve	Relative growth rate as reported by the source study (growth-rate estimate normalized to the plasmid-free strain)	Retained as reported (point estimate; uncertainty ignored)	none	0.839
S005	O005	Escherichia coli	E. coli C600	Laboratory	pNC225-NDM-29	60935 bp	IncN1	Conjugative	Transformation (Electroporation)	blaNDM	blaNDM-29	relative growth rate (y)	1.00	growth curve	Relative growth rate as reported by the source study (growth-rate estimate normalized to the plasmid-free strain)	Retained as reported (point estimate; uncertainty ignored)	none	1
S006	O006		E. coli DH5a	Laboratory	pNC225-NDM-29	60935 bp	IncN1	Conjugative	Conjugation	blaNDM	blaNDM-29	relative growth rate (y)	1.00	growth curve	Relative growth rate as reported by the source study (growth-rate estimate normalized to the plasmid-free strain)	Retained as reported (point estimate; uncertainty ignored)	none	1
S007	O007	Serratia marcescens	E.coli J53	Laboratory	pNDM-1	140 kb	IncA/C	Conjugative	Conjugation	blaNDM	blaNDM-1	selection rate constant	−1.27+0.27	head-to-head competition	Selection rate constant as reported by the source study (competition-derived metric from pairwise competition assays performed as described by Lenski et al.)	Approximated to relative fitness from Lenski-type selection rate constant	w ≈ 1 + s / ln(10^4)	0.862	The source study reports a selection rate constant (s), not a direct relative fitness value. The competition assay was performed under a repeated 1:10^4 transfer regime over 24-h intervals, following a Lenski-type serial-transfer design. Because this metric reflects competitive change over a transfer cycle rather than a directly reported relative fitness ratio, a relative-fitness-like value was a…
S008	O008	Escherichia coli	E.coli J53	Laboratory	pNDM-5 GZ2	102512 bp	IncX3	Conjugative	Conjugation	blaNDM	blaNDM-5	relative growth rate (y)	1.00	growth curve	Relative growth rate as reported by the source study (growth-rate estimate normalized to the plasmid-free strain)	Retained as reported (point estimate; uncertainty ignored)	none	1
S008	O009	Escherichia coli	E.coli J53	Laboratory	pNDM-5 GZ3	91451 bp	IncFII	Conjugative	Conjugation	blaNDM	blaNDM-5	relative growth rate (y)	1.00	growth curve	Relative growth rate as reported by the source study (growth-rate estimate normalized to the plasmid-free strain)	Retained as reported (point estimate; uncertainty ignored)	none	1
S009	O010	Salmonella Albany	E.coli J53	Laboratory	none		IncI1	Conjugative	Conjugation	blaCMY	blaCMY-2	relative fitness (w)	0.41	head-to-head competition	Relative fitness as reported by the source study (ratio of the realized Malthusian parameters of the plasmid-bearing and plasmid-free strains)	Retained as reported (point estimate; uncertainty ignored)	none	0.41
S009	O011		E.coli NCCP 13719 (EIEC)	Laboratory									0.13	head-to-head competition	Relative fitness as reported by the source study (ratio of the realized Malthusian parameters of the plasmid-bearing and plasmid-free strains)	Retained as reported (point estimate; uncertainty ignored)	none	0.13
S010	O012	Escherichia coli	E.coli J53	Laboratory		80 kb	IncI1	Conjugative	Conjugation	blaCTX-M-1	blaCTX-M-1	relative growth rate (y)	0.98	growth curve	Relative growth rate as reported by the source study (growth-rate estimate normalized to the plasmid-free strain)	Retained as reported (point estimate; uncertainty ignored)	none	0.98
S010	O013	Escherichia coli				80 kb	IncFII			blaCTX-M-15, blaTEM-1	blaCTX-M-15, blaTEM-1		1.07	growth curve	Relative growth rate as reported by the source study (growth-rate estimate normalized to the plasmid-free strain)	Retained as reported (point estimate; uncertainty ignored)	none	1.07
S010	O014	Escherichia coli				190 kb	IncA/C			blaKPC-2	blaKPC-2		0.96	growth curve	Relative growth rate as reported by the source study (growth-rate estimate normalized to the plasmid-free strain)	Retained as reported (point estimate; uncertainty ignored)	none	0.96
S010	O015	Klebsiella oxytoca				250 kb	IncFIB			blaVIM-1	blaVIM-1		0.99	growth curve	Relative growth rate as reported by the source study (growth-rate estimate normalized to the plasmid-free strain)	Retained as reported (point estimate; uncertainty ignored)	none	0.99
S010	O016	Klebsiella pneumoniae				110 kb	IncFII			blaNDM-1, blaCTX-M-15, blaOXA-9, blaTEM-1	blaNDM-1, blaCTX-M-15, blaOXA-9, blaTEM-1		0.96	growth curve	Relative growth rate as reported by the source study (growth-rate estimate normalized to the plasmid-free strain)	Retained as reported (point estimate; uncertainty ignored)	none	0.96
S010	O017	Escherichia coli				100 kb	IncI1			blaSHV-12	blaSHV-12		1.01	growth curve	Relative growth rate as reported by the source study (growth-rate estimate normalized to the plasmid-free strain)	Retained as reported (point estimate; uncertainty ignored)	none	1.01
S010	O018	Escherichia coli				90 kb	IncI1			blaCMY-2	blaCMY-2		0.98	growth curve	Relative growth rate as reported by the source study (growth-rate estimate normalized to the plasmid-free strain)	Retained as reported (point estimate; uncertainty ignored)	none	0.98
S010	O019	Escherichia coli				85 kb	IncI1			blaCMY-2	blaCMY-2		0.99	growth curve	Relative growth rate as reported by the source study (growth-rate estimate normalized to the plasmid-free strain)	Retained as reported (point estimate; uncertainty ignored)	none	0.99
S010	O020	Klebsiella pneumoniae				60 kb	IncL			blaOXA-48	blaOXA-48		1.00	growth curve	Relative growth rate as reported by the source study (growth-rate estimate normalized to the plasmid-free strain)	Retained as reported (point estimate; uncertainty ignored)	none	1
S010	O021	Escherichia coli				70 kb	IncFII			blaCTX-M-14	blaCTX-M-14		1.00	growth curve	Relative growth rate as reported by the source study (growth-rate estimate normalized to the plasmid-free strain)	Retained as reported (point estimate; uncertainty ignored)	none	1
S010	O022	Enterococcus cloacae				100 kb	IncN			blaVIM-1	blaVIM-1		1.01	growth curve	Relative growth rate as reported by the source study (growth-rate estimate normalized to the plasmid-free strain)	Retained as reported (point estimate; uncertainty ignored)	none	1.01
S010	O023	Escherichia coli				77 kb	IncF			blaCTX-M-15	blaCTX-M-15		1.00	growth curve	Relative growth rate as reported by the source study (growth-rate estimate normalized to the plasmid-free strain)	Retained as reported (point estimate; uncertainty ignored)	none	1
S010	O024	Escherichia coli				160 kb	IncA/C			blaCMY-16, blaTEM-1	blaCMY-16, blaTEM-1		0.98	growth curve	Relative growth rate as reported by the source study (growth-rate estimate normalized to the plasmid-free strain)	Retained as reported (point estimate; uncertainty ignored)	none	0.98
S010	O025	Escherichia coli				160 kb	IncA/C			blaCMY-16, blaTEM-1	blaCMY-16, blaTEM-1		0.98	growth curve	Relative growth rate as reported by the source study (growth-rate estimate normalized to the plasmid-free strain)	Retained as reported (point estimate; uncertainty ignored)	none	0.98
S011	O026	Escherichia coli	E.coli K-12 MG1655	Laboratory	p50579417_3_OXA-48	65499 bp	IncL	Conjugative	Transformation (Electroporation)	blaOXA	blaOXA-48	relative fitness (w)	1.01	head-to-head competition	Relative fitness as reported by the source study (ratio of the realized Malthusian parameters of the plasmid-bearing and plasmid-free strains)	Retained as reported (point estimate; uncertainty ignored)	none	1.01
S012	O027	Escherichia coli	E. coli K12 MG1655	Laboratory	RP4			Conjugative	Transformation (Electroporation)	blaTEM	blaTEM	relative fitness (w)	0.82	head-to-head competition	Relative fitness as reported by the source study (ratio of the realized Malthusian parameters of the plasmid-bearing and plasmid-free strains)	Retained as reported (point estimate; uncertainty ignored)	none	0.82
S013	O028	Escherichia coli	E.coli C600	Laboratory	pNX52-NDM-5	-	IncX3	Conjugative	Conjugation	blaNDM	blaNDM-5	Competition Index = Relative fitness	0.8	head-to-head competition	Competition index as reported by the source study (natural-log-transformed growth ratio of the plasmid-bearing strain divided by the natural-log-transformed growth ratio of the plasmid-free E. coli C600 comparator)	Retained as reported	none	0.8	The source study explicitly defines the competition index (CI) as the ratio of the natural-log-transformed growth of the plasmid-bearing strain to that of the plasmid-free comparator strain. Because this formulation is already mathematically analogous to a Malthusian-parameter-based relative fitness metric and is centered around 1 as neutrality, the reported CI was retained without further transf…
S014	O029	Klebsiella pneumoniae	E.coli ExPEC (K56-43)	Wildtype	pG06-VIM-1	53 kB	IncR	Non Conjugative	Transformation (Electroporation)	blaVIM	blaVIM-1	relative fitness	0.95	head-to-head competition	Relative fitness as reported by the source study (ratio of the realized Malthusian parameters of the plasmid-bearing and plasmid-free strains)	Retained as reported (point estimate; uncertainty ignored)	none	0.95
S014	O030	Escherichia coli			pK71-77-1-NDM	145 kB	IncC	Conjugative	Conjugation	blaNDM	blaNDM-1		0.94	head-to-head competition	Relative fitness as reported by the source study (ratio of the realized Malthusian parameters of the plasmid-bearing and plasmid-free strains)	Retained as reported (point estimate; uncertainty ignored)	none	0.94
S015	O031	Escherichia coli	E. coli K12 MG1655	Laboratory	pDA33135_70	70208 bp	IncFII	Conjugative	Conjugation	blaCTX-M	blaCTX-M-14	relative growth rate (y)	1.05	growth curve	Relative growth rate as reported by the source study (growth-rate estimate normalized to the plasmid-free strain)	Retained as reported (point estimate; uncertainty ignored)	none	1.05
S015	O032	Escherichia coli			pDA51104_214	214655 bp	IncFII, IncFIB			blaTEM	blaTEM-1B		1045	growth curve	Relative growth rate as reported by the source study (growth-rate estimate normalized to the plasmid-free strain)	Retained as reported (point estimate; uncertainty ignored)	none	1.045
S015	O033	Escherichia coli			pDA51128_93	93828 bp	IncI			blaCTX-M	blaCTX-M-1		1.00	growth curve	Relative growth rate as reported by the source study (growth-rate estimate normalized to the plasmid-free strain)	Retained as reported (point estimate; uncertainty ignored)	none	1
S015	O034	Escherichia coli			pDA51124_123	123 200 bp	IncI			blaCTX-M	blaCTX-M-65		1.00	growth curve	Relative growth rate as reported by the source study (growth-rate estimate normalized to the plasmid-free strain)	Retained as reported (point estimate; uncertainty ignored)	none	1
S015	O035	Escherichia coli			p4_0.1	138672 bp	IncFII, IncFIA			blaCTX-M,blaOXA	blaCTX-M-15, blaOXA-1		0.995	growth curve	Relative growth rate as reported by the source study (growth-rate estimate normalized to the plasmid-free strain)	Retained as reported (point estimate; uncertainty ignored)	none	0.995
S015	O036	Escherichia coli			pDA33137-178	178078 bp	IncFII, IncFIA, IncFIB			blaTEM, blaCTX-M	blaTEM-1B, blaCTX-M-14		0.99	growth curve	Relative growth rate as reported by the source study (growth-rate estimate normalized to the plasmid-free strain)	Retained as reported (point estimate; uncertainty ignored)	none	0.99
S015	O037	Escherichia coli			pDA51104_214	214655 bp	IncFIB,IncFII			blaTEM	blaTEM-1B		0.985	growth curve	Relative growth rate as reported by the source study (growth-rate estimate normalized to the plasmid-free strain)	Retained as reported (point estimate; uncertainty ignored)	none	0.985
S015	O038	Escherichia coli			pDA51106_120	120656 bp	IncFIA, IncFII			blaTEM	blaTEM-1B		0.97	growth curve	Relative growth rate as reported by the source study (growth-rate estimate normalized to the plasmid-free strain)	Retained as reported (point estimate; uncertainty ignored)	none	0.97
S015	O039	Escherichia coli			pDA51122_89	89226 bp	IncI1			blaCTX-M	blaCTX-M-14		0.975	growth curve	Relative growth rate as reported by the source study (growth-rate estimate normalized to the plasmid-free strain)	Retained as reported (point estimate; uncertainty ignored)	none	0.975
S015	O040	Klebsiella pneumoniae			pUUH239.2	220824 bp	IncFII			blaTEM, blaCTX-M, blaOXA	blaTEM-1B, blaCTX-M-15, blaOXA-1		0.97	growth curve	Relative growth rate as reported by the source study (growth-rate estimate normalized to the plasmid-free strain)	Retained as reported (point estimate; uncertainty ignored)	none	0.97
S015	O041	Escherichia coli			pDA33135-139	139190 bp	IncFII, IncFIB			blaTEM	blaTEM-1B		1.00	growth curve	Relative growth rate as reported by the source study (growth-rate estimate normalized to the plasmid-free strain)	Retained as reported (point estimate; uncertainty ignored)	none	1
S016	O042	Escherichia coli	E. coli J53	Laboratory				Conjugative	Conjugation	blaTEM	blaTEM-1	relative growth rate (y)	0.57	growth curve	Relative growth rate as reported by the source study (growth-rate estimate normalized to the plasmid-free strain)	Retained as reported (point estimate; uncertainty ignored)	none	0.57
S016	O043	Escherichia coli								blaTEM	blaTEM-1		0.89	growth curve	Relative growth rate as reported by the source study (growth-rate estimate normalized to the plasmid-free strain)	Retained as reported (point estimate; uncertainty ignored)	none	0.89
S016	O044	Escherichia coli								blaTEM, blaCTX-M	blaTEM-1, blaCTX-M-15		0.79	growth curve	Relative growth rate as reported by the source study (growth-rate estimate normalized to the plasmid-free strain)	Retained as reported (point estimate; uncertainty ignored)	none	0.79
S016	O045	Escherichia coli								blaCTX-M	blaCTX-M-1		0.68	growth curve	Relative growth rate as reported by the source study (growth-rate estimate normalized to the plasmid-free strain)	Retained as reported (point estimate; uncertainty ignored)	none	0.68
S017	O046	Escherichia coli	E. coli J53	Laboratory	pCMY2_085003	53966 bp	IncP1	Conjugative	Conjugation	blaCMY, blaKPC	blaCMY-2, blaKPC-2	relative fitness (w)	0.983 ± 0.004	head-to-head competition	Relative fitness as reported by the source study (ratio of the realized Malthusian parameters of the plasmid-bearing and plasmid-free strains)	Retained as reported (point estimate; uncertainty ignored)	none	0.983
S017	O047												0.959 ± 0.008	head-to-head competition	Relative fitness as reported by the source study (ratio of the realized Malthusian parameters of the plasmid-bearing and plasmid-free strains)	Retained as reported (point estimate; uncertainty ignored)	none	0.959
S018	O048	Escherichia coli	E.coli J53	Laboratory	pOXA-48	63 kb	IncL	Conjugative	Conjugation	blaOXA	blaOXA-48	selection rate constant	s=-0.18	head-to-head competition	Selection rate constant as reported by the source study (competition-derived metric from pairwise competition assays calculated as described by Lenski et al. 1994)	Approximated to relative fitness from Lenski-type selection rate constant	w ≈ 1 + s / ln(100)	0.961	The source study reports a selection rate constant (s), not a direct relative fitness value, and states that competitions were performed according to a Lenski-type method. Because the exact transfer dilution was not explicitly stated in this article, relative fitness was approximated using the classical Lenski 1:100 serial-transfer framework (W ≈ 1 + s/ln(100)). This value should therefore be int…
S019	O049	Escherichia coli	E. coli DH10b	Laboratory	pEC-NRS18	48.2				blaSHV, blaTEM	blaSHV-12, blaTEM-1	relative fitness (w)	1.2	head-to-head competition	Relative fitness as reported by the source study (ratio of the realized Malthusian parameters of the plasmid-bearing and plasmid-free strains)	Retained as reported (point estimate; uncertainty ignored)	none	1.2
S019	O050	Escherichia coli			pEC-393	43.5				bla SHV	bla SHV-12		0.9	head-to-head competition	Relative fitness as reported by the source study (ratio of the realized Malthusian parameters of the plasmid-bearing and plasmid-free strains)	Retained as reported (point estimate; uncertainty ignored)	none	0.9
S019	O051	Escherichia coli			pEC-125	46.3				blaSHV	blaSHV-12		0.9	head-to-head competition	Relative fitness as reported by the source study (ratio of the realized Malthusian parameters of the plasmid-bearing and plasmid-free strains)	Retained as reported (point estimate; uncertainty ignored)	none	0.9
S019	O052	Escherichia coli			pEC-243	46.3				blaSHV	blaSHV-12		1	head-to-head competition	Relative fitness as reported by the source study (ratio of the realized Malthusian parameters of the plasmid-bearing and plasmid-free strains)	Retained as reported (point estimate; uncertainty ignored)	none	1
S040	O053	Escherichia coli	E. coli J53	Laboratory	blaNDM-1	Not specified	IncHI2			blaNDM	blaNDM-1	Relative Growth Rate	1.0	growth curve	Relative growth rate as reported by the source study (growth-rate estimate normalized to the plasmid-free strain)	Retained as reported (point estimate; uncertainty ignored)	none	1
S040	O054	Escherichia coli			blaNDM-4		IncHI2				blaNDM-4		1.0	growth curve	Relative growth rate as reported by the source study (growth-rate estimate normalized to the plasmid-free strain)	Retained as reported (point estimate; uncertainty ignored)	none	1
S040	O055	Escherichia coli			blaNDM-5		-				blaNDM-5		1	growth curve	Relative growth rate as reported by the source study (growth-rate estimate normalized to the plasmid-free strain)	Retained as reported (point estimate; uncertainty ignored)	none	1
S040	O056	Escherichia coli			blaNDM-9		-				blaNDM-9		1	growth curve	Relative growth rate as reported by the source study (growth-rate estimate normalized to the plasmid-free strain)	Retained as reported (point estimate; uncertainty ignored)	none	1
S040	O057	Escherichia coli			blaNDM-9, mcr-1		N/A/IncI2				blaNDM-9		1	growth curve	Relative growth rate as reported by the source study (growth-rate estimate normalized to the plasmid-free strain)	Retained as reported (point estimate; uncertainty ignored)	none	1
S020	O058	Escherichia coli	ST73	Wildtype	pK71-77-1-NDM	145	IncA/C2	Conjugative	Conjugation	blaNDM	blaNDM-1	Relative Growth Rate (r)	0.93	growth curve	Relative growth rate as reported by the source study (growth-rate estimate normalized to the plasmid-free strain)	Retained as reported (point estimate; uncertainty ignored)	none	0.93
S020	O059		ST74										0.88	growth curve	Relative growth rate as reported by the source study (growth-rate estimate normalized to the plasmid-free strain)	Retained as reported (point estimate; uncertainty ignored)	none	0.88
S020	O060		ST75										0.86	growth curve	Relative growth rate as reported by the source study (growth-rate estimate normalized to the plasmid-free strain)	Retained as reported (point estimate; uncertainty ignored)	none	0.86
S020	O061		ST76										0.93	growth curve	Relative growth rate as reported by the source study (growth-rate estimate normalized to the plasmid-free strain)	Retained as reported (point estimate; uncertainty ignored)	none	0.93
S020	O062		ST77										0.91	growth curve	Relative growth rate as reported by the source study (growth-rate estimate normalized to the plasmid-free strain)	Retained as reported (point estimate; uncertainty ignored)	none	0.91
S020	O063		ST78										0.96	growth curve	Relative growth rate as reported by the source study (growth-rate estimate normalized to the plasmid-free strain)	Retained as reported (point estimate; uncertainty ignored)	none	0.96
S020	O064		ST79										1.01	growth curve	Relative growth rate as reported by the source study (growth-rate estimate normalized to the plasmid-free strain)	Retained as reported (point estimate; uncertainty ignored)	none	1.01
S020	O065		ST80										0.94	growth curve	Relative growth rate as reported by the source study (growth-rate estimate normalized to the plasmid-free strain)	Retained as reported (point estimate; uncertainty ignored)	none	0.94
S020	O066		Other STs										0.83	growth curve	Relative growth rate as reported by the source study (growth-rate estimate normalized to the plasmid-free strain)	Retained as reported (point estimate; uncertainty ignored)	none	0.83
S020	O067		Other STs										1.01	growth curve	Relative growth rate as reported by the source study (growth-rate estimate normalized to the plasmid-free strain)	Retained as reported (point estimate; uncertainty ignored)	none	1.01
S020	O068		Other STs										0.99	growth curve	Relative growth rate as reported by the source study (growth-rate estimate normalized to the plasmid-free strain)	Retained as reported (point estimate; uncertainty ignored)	none	0.99
S020	O069		Other STs										0.95	growth curve	Relative growth rate as reported by the source study (growth-rate estimate normalized to the plasmid-free strain)	Retained as reported (point estimate; uncertainty ignored)	none	0.95
S020	O070		Other STs										0.88	growth curve	Relative growth rate as reported by the source study (growth-rate estimate normalized to the plasmid-free strain)	Retained as reported (point estimate; uncertainty ignored)	none	0.88
S020	O071		Other STs										0.85	growth curve	Relative growth rate as reported by the source study (growth-rate estimate normalized to the plasmid-free strain)	Retained as reported (point estimate; uncertainty ignored)	none	0.85
S020	O072		Other STs										0.94	growth curve	Relative growth rate as reported by the source study (growth-rate estimate normalized to the plasmid-free strain)	Retained as reported (point estimate; uncertainty ignored)	none	0.94
S020	O073		Other STs										0.99	growth curve	Relative growth rate as reported by the source study (growth-rate estimate normalized to the plasmid-free strain)	Retained as reported (point estimate; uncertainty ignored)	none	0.99
S020	O074		Other STs										1.00	growth curve	Relative growth rate as reported by the source study (growth-rate estimate normalized to the plasmid-free strain)	Retained as reported (point estimate; uncertainty ignored)	none	1
S020	O075		Other STs										0.98	growth curve	Relative growth rate as reported by the source study (growth-rate estimate normalized to the plasmid-free strain)	Retained as reported (point estimate; uncertainty ignored)	none	0.98
S020	O076		Other STs										1.02	growth curve	Relative growth rate as reported by the source study (growth-rate estimate normalized to the plasmid-free strain)	Retained as reported (point estimate; uncertainty ignored)	none	1.02
S020	O077		Other STs										0.96	growth curve	Relative growth rate as reported by the source study (growth-rate estimate normalized to the plasmid-free strain)	Retained as reported (point estimate; uncertainty ignored)	none	0.96
S020	O078		Other STs										0.94	growth curve	Relative growth rate as reported by the source study (growth-rate estimate normalized to the plasmid-free strain)	Retained as reported (point estimate; uncertainty ignored)	none	0.94
S020	O079		Other STs										0.98	growth curve	Relative growth rate as reported by the source study (growth-rate estimate normalized to the plasmid-free strain)	Retained as reported (point estimate; uncertainty ignored)	none	0.98
S020	O080		Other STs										0.99	growth curve	Relative growth rate as reported by the source study (growth-rate estimate normalized to the plasmid-free strain)	Retained as reported (point estimate; uncertainty ignored)	none	0.99
S021	O081	Escherichia coli	J53-2	Laboratory	pRCS59	130	IncF			blaCTX-M	blaCTX-M-15	Relative fitness (w)	0.97	head-to-head competition	Relative fitness as reported by the source study (ratio of the realized Malthusian parameters of the plasmid-bearing and plasmid-free strains)	Retained as reported (point estimate; uncertainty ignored)	none	0.97
S021	O082	Escherichia coli			pRCS46	216	IncC-IncR			blaCTX-M	blaCTX-M-14		0.94	head-to-head competition	Relative fitness as reported by the source study (ratio of the realized Malthusian parameters of the plasmid-bearing and plasmid-free strains)	Retained as reported (point estimate; uncertainty ignored)	none	0.94
S022	O083	Escherichia coli	E. coli DH5α	Laboratory	pXGE1NDM	46kb - 260kb	IncX3, IncHI2	Conjugative	Transformation (Electroporation)	blaNDM	blaNDM-5	Relative fitness (w)	0.85	head-to-head competition	Relative fitness as reported by the source study (ratio of the realized Malthusian parameters of the plasmid-bearing and plasmid-free strains)	Retained as reported (point estimate; uncertainty ignored)	none	0.85
S022	O084	Escherichia coli	E. coli J53		pTQE1NDM				Conjugation				0.88	head-to-head competition	Relative fitness as reported by the source study (ratio of the realized Malthusian parameters of the plasmid-bearing and plasmid-free strains)	Retained as reported (point estimate; uncertainty ignored)	none	0.88
S022	O085	Escherichia coli	E. coli J53		pTQE2NDM				Conjugation				0.87	head-to-head competition	Relative fitness as reported by the source study (ratio of the realized Malthusian parameters of the plasmid-bearing and plasmid-free strains)	Retained as reported (point estimate; uncertainty ignored)	none	0.87
S023	O086	Escherichia coli	Ec93	Urine samples	IncK plasmid carrying blaCTX-M-15	Not specified	IncK	Conjugative	Conjugation	blaCTX-M	blaCTX-M-15	Relative fitness (w)	0.87	head-to-head competition	Relative fitness as reported by the source study (ratio of the realized Malthusian parameters of the plasmid-bearing and plasmid-free strains)	Retained as reported (point estimate; uncertainty ignored)	none	0.87
S023	O087		Ec107										1	head-to-head competition	Relative fitness as reported by the source study (ratio of the realized Malthusian parameters of the plasmid-bearing and plasmid-free strains)	Retained as reported (point estimate; uncertainty ignored)	none	1
S023	O088		Ec396										1.09	head-to-head competition	Relative fitness as reported by the source study (ratio of the realized Malthusian parameters of the plasmid-bearing and plasmid-free strains)	Retained as reported (point estimate; uncertainty ignored)	none	1.09
S024	O089	Proteus mirabilis	DH5α	Laboratory	pT18	59,035 bp	N, FII-33	Non Conjugative	Transformation (Electroporation)	blaKPC, blaCTX-M, blaTEM,	blaKPC-2, blaCTX-M-65, blaTEM-1B	Relative Growth Rate (r)	1.0	growth curve	Relative growth rate as reported by the source study (growth-rate estimate normalized to the plasmid-free strain)	Retained as reported (point estimate; uncertainty ignored)	none	1
S024	O090				pT211	24,225 bp	N			blaKPC	blaKPC-2		0.9	growth curve	Relative growth rate as reported by the source study (growth-rate estimate normalized to the plasmid-free strain)	Retained as reported (point estimate; uncertainty ignored)	none	0.9
S024	O091				pT212	171,489 bp	C2			blaCTXM, blaTEM	blaCTXM-14, blaTEM-1B		1.0	growth curve	Relative growth rate as reported by the source study (growth-rate estimate normalized to the plasmid-free strain)	Retained as reported (point estimate; uncertainty ignored)	none	1
S025	O092	Escherichia coli	J53	Laboratory	pC1394	Not specified	IncC	Conjugative	Conjugation	blaNDM	blaNDM-1	Relative fitness (w)	0.76	head-to-head competition	Relative fitness as reported by the source study (ratio of the realized Malthusian parameters of the plasmid-bearing and plasmid-free strains)	Retained as reported (point estimate; uncertainty ignored)	none	0.76
S026	O093	Klebsiella pneumoniae	J53	Laboratory	pAR13438_2	Not specified	IncI1	Conjugative	Conjugation	blaCMY	blaCMY-178	Relative Growth Rate (r)	1.0	growth curve	Relative growth rate as reported by the source study (growth-rate estimate normalized to the plasmid-free strain)	Retained as reported (point estimate; uncertainty ignored)	none	1
S027	O094	Escherichia coli	EL39	Wildtype	pLL35	106 kb	FII(K)-9	Conjugative	Conjugation	blaCTX-M	blaCTX-M-15	Relative Growth Rate (r)	0.9	growth curve	Relative growth rate as reported by the source study (growth-rate estimate normalized to the plasmid-free strain)	Retained as reported (point estimate; uncertainty ignored)	none	0.9
S027	O095	Escherichia coli	F022										1.1	growth curve	Relative growth rate as reported by the source study (growth-rate estimate normalized to the plasmid-free strain)	Retained as reported (point estimate; uncertainty ignored)	none	1.1
S027	O096	Escherichia coli	F054										0.9	growth curve	Relative growth rate as reported by the source study (growth-rate estimate normalized to the plasmid-free strain)	Retained as reported (point estimate; uncertainty ignored)	none	0.9
S027	O097	Escherichia coli	F104										0.8	growth curve	Relative growth rate as reported by the source study (growth-rate estimate normalized to the plasmid-free strain)	Retained as reported (point estimate; uncertainty ignored)	none	0.8
S028	O098	Escherichia coli	E. coliJ53	Laboratory	HeB7-3	~85 kb	IncF	Conjugative	Conjugation	blaCTX-M	blaCTX-M-98b	fitness cost	-0.055	head-to-head competition	Fitness cost as reported by the source study (competition-derived cost metric from growth competition experiments, following previously published fitness-cost methods)	Converted from reported fitness cost	standardized value = 1 + fitness_cost	0.945	The source study reports these values as “Fitness cost,” not as direct relative fitness or as a classical selection coefficient. The cited methodological references use serial competition experiments and express outcomes as competitive disadvantage / fitness cost rather than as a Malthusian-parameter-based relative fitness ratio. Accordingly, the reported signed cost values were converted to a 1-…
S028	O099	Escherichia coli	E. coliJ53		HeB10-4	~85 kb	IncF	Conjugative	Conjugation	blaCTX-M	blaCTX-M-98b		-0.086	head-to-head competition				0.914
S028	O100	Escherichia coli	E. coliJ53		AH15-1	~85 kb	IncF	Conjugative	Conjugation	blaCTX-M	blaCTX-M-98b		-0.053	head-to-head competition				0.947
S028	O101	Escherichia coli	E. coliJ53		AH18-1	~95 kb	IncF	Conjugative	Conjugation	blaCTX-M	blaCTX-M-14		-0.033	head-to-head competition				0.967
S028	O102	Escherichia coli	E. coliJ53		AH50-3	~95 kb	IncF	Conjugative	Conjugation	blaCTX-M	blaCTX-M-55		-0.065	head-to-head competition				0.935
S028	O103	Escherichia coli	E. coliJ53		HeN36-2	~145 kb	IncF	Conjugative	Conjugation	blaCTX-M	blaCTX-M-14		-0.069	head-to-head competition				0.931
S028	O104	Escherichia coli	E. coliJ53		HLJ58-5	~85 kb	IncN	Conjugative	Conjugation	blaCTX-M	blaCTX-M-15		-0.034	head-to-head competition				0.966
S028	O105	Escherichia coli	E. coliJ53		HeN35-2	~35 kb	IncP	Conjugative	Conjugation	blaCTX-M	blaCTX-M-15		-0.078	head-to-head competition				0.922
S028	O106	Escherichia coli	E. coliJ53		TJ38-1	~145 kb	Unknown	Conjugative	Conjugation	blaCTX-M	blaCTX-M-79		-0.079	head-to-head competition				0.921
S028	O107	Escherichia coli	E. coliJ53		HLJ57-1	~45 kb	IncF	Conjugative	Conjugation	blaCTX-M	blaCTX-M-79		-0.046	head-to-head competition				0.954
S028	O108	Escherichia coli	E. coliJ53		SD42-1	~145 kb	IncF	Conjugative	Conjugation	blaCTX-M	blaCTX-M-98b		-0.061	head-to-head competition				0.939
S028	O109	Escherichia coli	E. coliJ53		SD48-2	~194 kb	IncHI2	Conjugative	Conjugation	blaCTX-M	blaCTX-M-65		-0.053	head-to-head competition				0.947
S028	O110	Klebsiella pneumoniae	E. coliJ53		SD16-2	~95 kb	IncF	Conjugative	Conjugation	blaCTX-M	blaCTX-M-14		-0.033	head-to-head competition				0.967
S028	O111	Klebsiella pneumoniae	E. coliJ53		SH17-2	~95 kb	IncF	Conjugative	Conjugation	blaCTX-M	blaCTX-M-14		-0.050	head-to-head competition				0.95
S028	O112	Klebsiella pneumoniae	E. coliJ53		SD21-1	~95 kb	IncF	Conjugative	Conjugation	blaCTX-M	blaCTX-M-14		-0.066	head-to-head competition				0.934
S028	O113	Klebsiella pneumoniae	E. coliJ53		SD2-1	~95 kb	Unknown	Conjugative	Conjugation	blaCTX-M	blaCTX-M-98b		-0.058	head-to-head competition				0.942
S028	O114	Klebsiella pneumoniae	E. coliJ53		HeN28-1	~35 kb	Unknown	Conjugative	Conjugation	blaCTX-M	blaCTX-M-15		-0.047	head-to-head competition				0.953
S029	O115	Klebsiella pneumoniae	E. coli K56-65	Laboratory	pG12-KPC-2	111 926 pb	IncFI/ IncFII		Transformation (Electroporation)	blaKPC	blaKPC-2	Relative fitness (w)	w=0.989±0.006	head-to-head competition	Relative fitness as reported by the source study (ratio of the realized Malthusian parameters of the plasmid-bearing and plasmid-free strains)	Retained as reported (point estimate; uncertainty ignored)	none	0.989
S029	O116	Klebsiella pneumoniae	E. coli K56-75	Laboratory	pG12-KPC-2	111 926 pb	IncFI/ IncFII		Transformation (Electroporation)	blaKPC	blaKPC-2	Relative fitness (w)	w=0.964±0.008	head-to-head competition	Relative fitness as reported by the source study (ratio of the realized Malthusian parameters of the plasmid-bearing and plasmid-free strains)	Retained as reported (point estimate; uncertainty ignored)	none	0.964
S029	O117	Klebsiella pneumoniae	E. coli K56-43	Laboratory	pG06-VIM-1	53 618 pb	IncR		Transformation (Electroporation)	blaVIM	blaVIM-1	Relative fitness (w)	w=0.974±0.013	head-to-head competition	Relative fitness as reported by the source study (ratio of the realized Malthusian parameters of the plasmid-bearing and plasmid-free strains)	Retained as reported (point estimate; uncertainty ignored)	none	0.974
S029	O118	Klebsiella pneumoniae	E. coli K56-68	Laboratory	pG06-VIM-1	53 618 pb	IncR		Transformation (Electroporation)	blaVIM	blaVIM-1	Relative fitness (w)	w=0.985±0.005	head-to-head competition	Relative fitness as reported by the source study (ratio of the realized Malthusian parameters of the plasmid-bearing and plasmid-free strains)	Retained as reported (point estimate; uncertainty ignored)	none	0.985
S029	O119	Klebsiella pneumoniae	E. coli K56-75	Laboratory	pG06-VIM-1	53 618 pb	IncR		Transformation (Electroporation)	blaVIM	blaVIM-1	Relative fitness (w)	w=0.982±0.007	head-to-head competition	Relative fitness as reported by the source study (ratio of the realized Malthusian parameters of the plasmid-bearing and plasmid-free strains)	Retained as reported (point estimate; uncertainty ignored)	none	0.982
S030	O120	Klebsiella pneumoniae	E. coli DH5α	Laboratory					Transformation (Electroporation)	blaKPC	blaKPC-2	relative growth rate	1	growth curve	Relative growth rate as reported by the source study (growth-rate estimate normalized to the plasmid-free strain)	Retained as reported (point estimate; uncertainty ignored)	none	1
S030	O121	Klebsiella pneumoniae	E. coli DH5α	Laboratory	pKP697_3	130 kb			Transformation (Electroporation)	blaKPC	blaKPC-71	relative growth rate	0.85 - 0.9	growth curve	Relative growth rate as reported by the source study (growth-rate estimate normalized to the plasmid-free strain)	Used midpoint of reported range	w = (lower + upper)/2	0.875
S031	O122	Escherichia coli	E. coli DH5α	Laboratory	pCT			Conjugative	conjugation	blaCTX-M	blaCTX-M-14	competitive index	0.99829	head-to-head competition	Competition index as reported by the source study (per-generation competition metric calculated from the log10 change in the plasmid-carrying population fraction relative to its initial fraction, normalized by the number of generations)	Retained as reported	none	0.998	The source study explicitly defines the competition index as a per-generation fitness-cost metric using logarithmic change in population fraction and the number of generations. Because this formulation is already a neutrality-centered comparative fitness measure (1 = neutral) rather than a simple endpoint CFU ratio, the reported value was retained without further transformation
S032	O123	Klebsiella pneumoniae	E.coli DA14833	Laboratory	pUUH239.2	220824 bp		conjugative	Conjugation	blaCTX-M, blaTEM, blaOXA	blaCTX-M-15, blaTEM-1, blaOXA-1	relative growth rate (r)	0.96	growth curve	Relative growth rate as reported by the source study (growth-rate estimate normalized to the plasmid-free strain)	Retained as reported (point estimate; uncertainty ignored)	none	0.96
S032	O124		E.coli DA15001	Wildtype									0.99	growth curve	Relative growth rate as reported by the source study (growth-rate estimate normalized to the plasmid-free strain)	Retained as reported (point estimate; uncertainty ignored)	none	0.99
S033	O125	Escherichia coli	E. coli DH10B	Laboratory	peH4H	148 kb	IncA/C		Transformation (Electroporation)	blaCMY	blaCMY-2	Relative fitness (w)	0.75	head-to-head competition	Relative fitness as reported by the source study (ratio of the realized Malthusian parameters of the plasmid-bearing and plasmid-free strains)	Retained as reported (point estimate; uncertainty ignored)	none	0.75
S033	O126	Salmonella enterica			pAM04528	155 kb							0.81	head-to-head competition	Relative fitness as reported by the source study (ratio of the realized Malthusian parameters of the plasmid-bearing and plasmid-free strains)	Retained as reported (point estimate; uncertainty ignored)	none	0.81
S033	O127	Escherichia coli			pAR060302	166 kb							0.91	growth curve	Relative fitness as reported by the source study (ratio of the realized Malthusian parameters of the plasmid-bearing and plasmid-free strains)	Retained as reported (point estimate; uncertainty ignored)	none	0.91
S034	O128	Escherichia coli	E. coli J53	Laboratory	pHeBE7	86015 bp	IncFII	Conjugative	Conjugation	blaCTX-M, blaTEM	blaCTX-M-98, blaTEM-1	Relative Growth Rate (r)	1	growth curve	Relative growth rate as reported by the source study (growth-rate estimate normalized to the plasmid-free strain)	Retained as reported (point estimate; uncertainty ignored)	none	1
S034	O129											Relative fitness (w)	0.945	head-to-head competition	Relative fitness as reported by the source study (ratio of the realized Malthusian parameters of the plasmid-bearing and plasmid-free strains)	Retained as reported (point estimate; uncertainty ignored)	none	0.945
S035	O130	Escherichia coli	MG1655	Laboratory	pBGT-1	5.3	none	Non Conjugative	Transformation (Electroporation)	blaTEM	blaTEM-1	Relative fitness (w)	1	head-to-head competition	Relative fitness as reported by the source study (ratio of the realized Malthusian parameters of the plasmid-bearing and plasmid-free strains)	Retained as reported (point estimate; uncertainty ignored)	none	1
S036	O131	Escherichia coli	E. coli ST38_1	Wildtype	pOXA-48_1	56	IncL	Conjugative	Conjugation	blaOXA	blaOXA-48	Relative fitness (w)	0.85	head-to-head competition	Relative fitness as reported by the source study (ratio of the realized Malthusian parameters of the plasmid-bearing and plasmid-free strains)	Retained as reported (point estimate; uncertainty ignored)	none	0.85
S036	O132		E. coli ST38_2		pOXA-48_2	72							0.95	head-to-head competition	Relative fitness as reported by the source study (ratio of the realized Malthusian parameters of the plasmid-bearing and plasmid-free strains)	Retained as reported (point estimate; uncertainty ignored)	none	0.95
S036	O133		E. coli ST38_3		pOXA-48_3	76							0.98	head-to-head competition	Relative fitness as reported by the source study (ratio of the realized Malthusian parameters of the plasmid-bearing and plasmid-free strains)	Retained as reported (point estimate; uncertainty ignored)	none	0.98
S036	O134		E. coli ST38 (control)		No plasmid								1	head-to-head competition	Relative fitness as reported by the source study (ratio of the realized Malthusian parameters of the plasmid-bearing and plasmid-free strains)	Retained as reported (point estimate; uncertainty ignored)	none	1
S037	O135	Escherichia coli	MG1655 Δara ValR	Laboratory	pRP4	Not specified	Not specified	Conjugative	Conjugation	blaTEM	blaTEM	Relative fitness (w)	0.99	head-to-head competition	Relative fitness as reported by the source study (ratio of the realized Malthusian parameters of the plasmid-bearing and plasmid-free strains)	Retained as reported (point estimate; uncertainty ignored)	none	0.99
S037	O136				pR16a								0.90	head-to-head competition	Relative fitness as reported by the source study (ratio of the realized Malthusian parameters of the plasmid-bearing and plasmid-free strains)	Retained as reported (point estimate; uncertainty ignored)	none	0.9
S037	O137				pR1								1.01	head-to-head competition	Relative fitness as reported by the source study (ratio of the realized Malthusian parameters of the plasmid-bearing and plasmid-free strains)	Retained as reported (point estimate; uncertainty ignored)	none	1.01
S038	O138	Escherichia coli	DH10B	Laboratory	pCT	Not specified	Not specified	Non Conjugative	Transformation (Electroporation)	blaCTX-M	blaCTX-M-14	Relative fitness (w)	1.06	head-to-head competition	Relative fitness as reported by the source study (ratio of the realized Malthusian parameters of the plasmid-bearing and plasmid-free strains)	Retained as reported (point estimate; uncertainty ignored)	none	1.06
S039	O139	Escherichia coli	AJ_N46	Wildtype	pOXA-48	Not specified	Not specified	Conjugative	Conjugation	blaOXA	blaOXA-48	Relative fitness (w)	0.65	head-to-head competition	Relative fitness as reported by the source study (ratio of the realized Malthusian parameters of the plasmid-bearing and plasmid-free strains)	Retained as reported (point estimate; uncertainty ignored)	none	0.65
S039	O140		AJ_C310										0.9	head-to-head competition	Relative fitness as reported by the source study (ratio of the realized Malthusian parameters of the plasmid-bearing and plasmid-free strains)	Retained as reported (point estimate; uncertainty ignored)	none	0.9
S039	O141		AJ_C728										0.9	head-to-head competition	Relative fitness as reported by the source study (ratio of the realized Malthusian parameters of the plasmid-bearing and plasmid-free strains)	Retained as reported (point estimate; uncertainty ignored)	none	0.9
S039	O142		AJ_Nh27										0.92	head-to-head competition	Relative fitness as reported by the source study (ratio of the realized Malthusian parameters of the plasmid-bearing and plasmid-free strains)	Retained as reported (point estimate; uncertainty ignored)	none	0.92
S039	O143		AJ_C527										0.92	head-to-head competition	Relative fitness as reported by the source study (ratio of the realized Malthusian parameters of the plasmid-bearing and plasmid-free strains)	Retained as reported (point estimate; uncertainty ignored)	none	0.92
S039	O144		AJ_L38										0.94	head-to-head competition	Relative fitness as reported by the source study (ratio of the realized Malthusian parameters of the plasmid-bearing and plasmid-free strains)	Retained as reported (point estimate; uncertainty ignored)	none	0.94
S039	O145		C642										0.95	head-to-head competition	Relative fitness as reported by the source study (ratio of the realized Malthusian parameters of the plasmid-bearing and plasmid-free strains)	Retained as reported (point estimate; uncertainty ignored)	none	0.95
S039	O146		AJ_S8										0.96	head-to-head competition	Relative fitness as reported by the source study (ratio of the realized Malthusian parameters of the plasmid-bearing and plasmid-free strains)	Retained as reported (point estimate; uncertainty ignored)	none	0.96
S039	O147		C325										0.96	head-to-head competition	Relative fitness as reported by the source study (ratio of the realized Malthusian parameters of the plasmid-bearing and plasmid-free strains)	Retained as reported (point estimate; uncertainty ignored)	none	0.96
S039	O148		C609										0.96	head-to-head competition	Relative fitness as reported by the source study (ratio of the realized Malthusian parameters of the plasmid-bearing and plasmid-free strains)	Retained as reported (point estimate; uncertainty ignored)	none	0.96
S039	O149		C662										0.97	head-to-head competition	Relative fitness as reported by the source study (ratio of the realized Malthusian parameters of the plasmid-bearing and plasmid-free strains)	Retained as reported (point estimate; uncertainty ignored)	none	0.97
S039	O150		AJ_Z29										0.98	head-to-head competition	Relative fitness as reported by the source study (ratio of the realized Malthusian parameters of the plasmid-bearing and plasmid-free strains)	Retained as reported (point estimate; uncertainty ignored)	none	0.98
S039	O151		AJ_C646										1.01	head-to-head competition	Relative fitness as reported by the source study (ratio of the realized Malthusian parameters of the plasmid-bearing and plasmid-free strains)	Retained as reported (point estimate; uncertainty ignored)	none	1.01
S039	O152		AJ_C163										1.04	head-to-head competition	Relative fitness as reported by the source study (ratio of the realized Malthusian parameters of the plasmid-bearing and plasmid-free strains)	Retained as reported (point estimate; uncertainty ignored)	none	1.04
S039	O153		AJ_C164										1.05	head-to-head competition	Relative fitness as reported by the source study (ratio of the realized Malthusian parameters of the plasmid-bearing and plasmid-free strains)	Retained as reported (point estimate; uncertainty ignored)	none	1.05
S039	O154		C288										1.12	head-to-head competition	Relative fitness as reported by the source study (ratio of the realized Malthusian parameters of the plasmid-bearing and plasmid-free strains)	Retained as reported (point estimate; uncertainty ignored)	none	1.12
